# Supplementary material for: From Phantoms to Patients: Improved Fusion and Voxel-Wise Analysis of Diffusion-Weighted Imaging and FDG-Positron Emission Tomography in Positron Emission Tomography/Magnetic Resonance Imaging for Combined Metabolic–Diffusivity Index (cDMI)
Source: Diagnostics (Basel). 2024 Aug 16;14(16):1787. doi: 10.3390/diagnostics14161787 (PMC11353375; doi:10.3390/diagnostics14161787)
Supplement: Supplementary file 1 [file diagnostics-14-01787-s001.zip]

Archive with 1 entries (1 files):
- diagnostics-3118652-supplementary.pdf
